# Supplementary material for: Gut microbiome dynamics in index patients colonized with extended-spectrum beta-lactamase (ESBL)-producing Enterobacterales after hospital discharge and their household contacts
Source: Microbiol Spectr. 2023 Oct 27;11(6):e01275-23. doi: 10.1128/spectrum.01275-23 (PMC10714770; doi:10.1128/spectrum.01275-23)
Supplement: Tables S1 to S12 — Supplemental tables. [file spectrum.01275-23-s0002.xlsx]

## Sheet: Table S1
Table S1 Relative abandance of mock communities
	Relative abundance (%)
Species	According to manufacturer	Our study#
ZymoBIOMICS Microbial community
Pseudomonas aeruginosa	4.2	3.9
Escherichia coli	10.1	17.0
Salmonella enterica	10.4	16.1
Lactobacillus fermentum	18.4	9.4
Enterococcus faecalis	9.9	10.1
Staphylococcus aureus	15.5	12.8
Listeria monocytogenes	14.1	9.6
Bacillus subtilis	17.4	21.0
ZymoBIOMICS Microbial DNA community
Pseudomonas aeruginosa	4.2	3.7
Escherichia coli	10.1	9.6
Salmonella enterica	10.4	15.0
Lactobacillus fermentum	18.4	14.8
Enterococcus faecalis	9.9	7.4
Staphylococcus aureus	15.5	15.5
Listeria monocytogenes	14.1	12.7
Bacillus subtilis	17.4	21.3
ZymoBIOMICS Microbial community Standard II (Log distribution)
Listeria monocytogenes	95.9	92.6
Pseudomonas aeruginosa	2.8	5.6
Bacillus subtilis	1.2	1.5
Escherichia coli	0.069	0.2
Salmonella enterica	0.07	0.2
Lactobacillus fermentum	0.012	0
Enterococcus faecalis	0.00067	0
Staphylococcus aureus	0.00001	0
# Mean of 2 microbial community samples, 2 microbial DNA community samples and 2 Log community samples, respectively

## Sheet: Table S2
Table S2: Household characteristics
						Comorbidities							Other medication
	Household	Gender	Age	Diet	Length of hospitalization before hospital discharge (days)	Chronic Renal Failure	Cardiovascular disease	Diabetes	Immuno suppression	GastroIntestinal disease	Autoimmune disease	Malignancy	Proton pump inhibitors	Antagonists H2 Rreceptor	Antacids	Oral corticosteroids
Index patient	1	Male	72	Omnivore	18	1	1	1	1	0	0	1	0	1	0	1
	2	Female	39	Omnivore	3	0	1	0	0	1	1	1	1	0	0	0
	5	Male	62	Omnivore	12	0	0	0	1	0	0	1	0	0	0	0
	6	Male	68	Omnivore	5	1	0	0	0	0	0	1	0	0	0	0
	8	Male	74	Omnivore	6	0	0	1	0	0	0	1	0	0	0	1
	9	Male	79	Omnivore	12	0	1	0	0	0	0	0	0	0	0	0
	10	Male	57	Omnivore	16	0	1	0	0	0	0	1	0	0	0	0
	13	Female	28	Omnivore	9	0	0	0	0	0	0	1	0	0	0	1
Household contact	1	Female (partner)	70	Omnivore									0	0	0	0
	2	Male (partner)	39	Omnivore									0	0	0	0
	5	Female (partner)	59	Omnivore									0	0	0	0
	6	Female (partner)	70	Omnivore									0	0	0	0
	8	Female (partner)	65	Omnivore									0	0	0	0
	9	Female (partner)	77	Omnivore									0	0	0	0
	10	Female (partner)	53	Omnivore									0	0	0	0
	10	Male (child)	26	Omnivore									0	0	0	0
	13	Male (partner)	29	Omnivore									0	0	0	0

## Sheet: Table S3
Table S3: Relative abundance of samples from household 1
Participant/time point	Household contact				Index patient			Predicted association to health according to
Taxa1	Day of discharge	One week	Two months	Four months	One week	Two months	Four months	Gaseca et al. Fig. 3 (23)2	Gupta et al. Table 2 (22)
g__Escherichia-Shigella3	0	0.0169311	0.142244	0.0360933	26.2971	32.4989	6.75471
f__Anaerovoracaceae;g__Family_XIII_AD3011_group	0.119887	0.275735	0.198025	0.15881	0	0	0
f__Anaerovoracaceae;g__Family_XIII_UCG-001	0.0799244	0.19108	0.0223127	0.129936	0	0	0
f__Barnesiellaceae;g__uncultured	0.14895	0.408765	0.987338	0.205732	0	0	0
f__Butyricicoccaceae;g__UCG-009	0.0145317	0.089493	0.0557818	0.0180466	0	0	0
f__Coriobacteriales_Incertae_Sedis;g__uncultured	0.105355	0.111262	0.064149	0.0288746	0	0	0
f__Flavobacteriaceae;g__uncultured	0.0217976	0.592589	0.755843	0.353714	0	0	0
f__Lachnospiraceae	1.12984	1.72697	1.84638	1.85519	0.216035	0.703837	1.0891
f__Lachnospiraceae;g__CAG-56	0.214343	0	0.0529927	0.122717	0	0	0
f__Oscillospiraceae	0.14895	0.195917	0.287276	0.194904	0	0	0
f__Oscillospiraceae;g__NK4A214_group	0.0944562	0.13303	0.0669381	0.151592	0	0.149948	1.20058
f__Oscillospiraceae;g__UCG-002	6.41575	11.0197	7.10102	8.69126	0	0.0703837	0.391619
f__Oscillospiraceae;g__UCG-003	1.19523	1.11503	1.51169	0.660507	0	0	0
f__Oscillospiraceae;g__UCG-005	0.922764	1.65441	1.11842	2.01761	0	0	0
f__Oscillospiraceae;g__uncultured	0.159849	0.275735	0.217549	0.21295	0	0	0
f__Ruminococcaceae	0.0326964	0.0435372	0.114353	0.0938425	0	0	0
f__Ruminococcaceae;g__CAG-352	11.1749	6.32982	3.89357	9.11716	0	0	0
f__Ruminococcaceae;g__uncultured	0.537673	1.37384	0.694483	1.01061	0	0	0
g__[Eubacterium]_coprostanoligenes_group	3.18971	0.928793	0.518771	0.772396	0.264818	0.146888	0.783238
g__[Eubacterium]_eligens_group	0.130785	0.0435372	0.0808836	0.0866238	0	0	0	H+
g__[Eubacterium]_hallii_group	0.138051	0.273317	0.0920399	0.147982	0	0	0
g__[Eubacterium]_ruminantium_group	2.31418	3.58214	3.42779	2.27749	0	0	0
g__[Eubacterium]_siraeum_group	0.14895	3.59665	3.82384	3.40359	0	0	0
g__[Eubacterium]_ventriosum_group	1.11531	0.597426	0.73632	0.649679	0	0	0
g__[Eubacterium]_xylanophilum_group	0.192545	0.251548	0.956658	0.187685	0	0	0
g__[Ruminococcus]_gauvreauii_group	0.138051	0.486165	0.0585709	0.0757959	0	0	0
g__[Ruminococcus]_gnavus_group	0	0	0	0	0	0	0.0543121
g__[Ruminococcus]_torques_group	0.468648	0.911861	0.691694	0.407854	0	0	0.774662
g__Adlercreutzia	0.0980891	0	0	0	0	0	0
g__Agathobacter	2.82279	1.50445	2.63011	3.46856	0	0	0
g__Akkermansia	0.0472281	0.672407	0.457411	0.140764	3.28583	7.61981	18.5233	H+
g__Alistipes	1.99448	2.07285	2.76957	0.999783	0.223004	0.140767	0.808964	H+	H+
g__Anaerostipes	0.287001	0.544214	0.198025	0.126326	0	0.0122407	2.57554
g__Bacteroides	10.0015	18.2227	14.3276	14.015	34.4158	40.1891	41.7403
g__Barnesiella	1.2243	0.568402	1.26067	0.671335	0	0	0	H+
g__Bifidobacterium	0.345128	0.251548	0.206393	0.0469212	1.6795	0.0306016	0.400194	H+	H+
g__Bilophila	0.21071	0.503096	0.351425	0.285137	0	0	0.237258	H+
g__Blautia	1.4677	3.46846	2.2229	1.10445	6.07338	4.63921	8.10108
g__Butyricicoccus	0.352394	0.222523	0.170134	0.133545	0.03136	0	0.00857559
g__Butyricimonas	0.0435951	0.234617	0.36816	0.15881	0	0	0
g__Butyrivibrio	1.09714	0.445046	2.80861	2.11867	0	0	0	H+
g__Christensenellaceae_R-7_group	2.01264	3.38864	2.79188	4.15794	0	0	0
g__Clostridia_UCG-014	0.185279	0.118518	0.504825	0.133545	0	0	0
g__Colidextribacter	0.0617598	0.19108	0.198025	0.155201	0	0	0
g__Collinsella	0.519509	1.12955	0.454622	0.425901	0	0	0	H+
g__Coprococcus	0.494078	0.578077	0.217549	0.245434	0	0	0	H+
g__Dialister	0	0	0	0	0	0	2.74991
g__Dorea	1.14074	2.54209	0.951079	0.938425	0	0	0	H+
g__Enterococcus	0	0.00967492	0	0	0.0592355	0.0153008	0
g__Erysipelotrichaceae_UCG-003	0.170748	0.128193	0.064149	0.184076	0	0	0
g__Faecalibacterium	11.1386	4.19166	5.9826	12.2392	0	0	0.168653	H+
g__Fusicatenibacter	0.606699	3.28464	0.962236	0.887894	0	0	0
g__Holdemanella	0.352394	0.263642	0.259385	0.15881	0	0	0
g__Howardella	0.127153	0.128193	0.114353	0.0902332	0	0	0
g__Hungatella	0	0	0	0	0.0731733	0.171369	0.0686048
g__Incertae_Sedis	0.207077	0.486165	0.264963	0.151592	0	0	0.0314438
g__Intestinibacter	0	0	0	0.0180466	0.0766577	0	0.0886145
g__Intestinimonas	0	0.0193498	0	0	0.37632	0	0.0171512
g__Lachnoclostridium	0.0363293	0.149961	0.136665	0.209341	19.8927	10.0894	7.06629
g__Lachnospira	0.138051	0	0.139454	0.310402	0	0	0
g__Lachnospiraceae_FCS020_group	0.112621	0.498259	0.24544	0.0938425	0	0	0
g__Lachnospiraceae_ND3007_group	0.0799244	0.345878	0.284487	0.0866238	0	0	0.0200097
g__Lachnospiraceae_NK4A136_group	0.999055	0.986842	1.66509	1.12972	0	0	0.151502
g__Lachnospiraceae_UCG-001	0.0799244	0.026606	0.178502	0.0144373	0	0	0
g__Lachnospiraceae_UCG-004	0.0762915	0.089493	0.172924	0.0866238	0	0	0
g__Lachnospiraceae_UCG-010	0.392356	0.575658	0.532716	0.245434	0	0	0
g__Monoglobus	0.27247	0.386997	0.555029	0.202122	0	0	0.220107
g__Negativibacillus	0.0544939	0.147543	0.0976181	0.0794052	0	0	0
g__Odoribacter	0.134418	0.21043	0.334691	0.194904	0	0	0	H+
g__Oscillibacter	0.127153	0.295085	0.354214	0.295965	0	0	0
g__Parabacteroides	4.07978	5.17366	5.49172	3.1365	2.8224	3.23459	2.56696
g__Parvibacter	0.12352	0.0290248	0.0446254	0	0	0	0
g__Peptococcus	0.116254	0.0120937	0.0390472	0.0794052	0	0	0
g__Phascolarctobacterium	6.48115	3.25077	7.80666	6.00231	0	0	0	H+
g__Prevotella	14.6661	0.333785	0.546661	2.28109	0	0	0	H+
g__Roseburia	0.886435	0.21043	2.92018	1.67112	0.0836266	0.229512	3.10436	H+
g__Ruminococcus	0.363293	0.766738	0.223127	0.487259	0	0	0	H+
g__Senegalimassilia	0.163482	0.30476	0.147822	0.101061	0	0	0
g__Streptococcus	0.0254305	0.0653057	0.119931	0	0.34496	0.0153008	0.111483
g__Subdoligranulum	1.07535	1.27225	1.49774	1.7794	0	0	0	H+
g__Sutterella	1.24973	0.725619	2.70542	2.95965	0	0	0	H+	H+
g__Veillonella	0.0290634	0	0	0.0288746	3.52974	0	0.0200097
o__Oscillospirales;g__UCG-010	0.268837	1.04489	1.32482	0.797661	0	0	0
o__Rhodospirillales;g__uncultured	0.141684	0.348297	0.580131	0.920378	0	0	0
1 Taxa with a mean relative abundance of <0.05 in all time points were excluded
2 H+, positive association with health
3 ESBL-E. coli was cultured in all time point samples from both the household contact and index patient

## Sheet: Table S4
Table S4: Relative abundance of samples from household 2
Participant/time point	Household contact				Index patient			Predicted association to health according to
Taxa1	Day of discharge	One week	Two months	Four months	One week	Two months	Four months	Gaseca et al. Fig. 3 (23)2	Gupta et al. Table 2 (22)
g__Klebsiella3	0	0	0	0	66.1072	3.09621	4.16438
f__Anaerovoracaceae;g__Family_XIII_AD3011_group	0.115869	0.0886844	0.0569134	0.124713	0	0	0
f__Barnesiellaceae;g__uncultured	0.274303	0.0551281	0.319347	0.0963692	0	0	0
f__Eggerthellaceae;g__uncultured	0.0993166	0.256466	0.0853701	0.147388	0	0	0
f__Lachnospiraceae	0.18681	1.48606	1.18253	0.501686	0	0	0
f__Lachnospiraceae;g__uncultured	0.0496583	0.139019	0.0569134	0.0311783	0	0	0
f__Oscillospiraceae	0.184445	0.165384	0.151769	0.0396814	0	0	0
f__Oscillospiraceae;g__NK4A214_group	0.465842	0.407469	0.0252948	0.419489	0	0	0
f__Oscillospiraceae;g__UCG-002	8.43955	3.07279	2.06469	6.08543	0	0	0
f__Oscillospiraceae;g__UCG-003	0.508406	0.325975	0.531192	0.11621	0	0	0
f__Oscillospiraceae;g__UCG-005	1.74277	0.96594	0.290891	2.89674	0	0	0
f__Oscillospiraceae;g__uncultured	0.153704	0.551281	0.373099	0.263598	0	0	0
f__Ruminococcaceae	0.676299	4.22329	3.77842	1.16777	0	0	0
f__Ruminococcaceae;g__DTU089	0.0756698	0	0	0.0311783	0	0	0
f__Ruminococcaceae;g__UBA1819	0.132422	0.0551281	0.0569134	0.0992035	0	0	0
f__Ruminococcaceae;g__uncultured	0.420913	0.141416	0.0948557	0.365636	0	0	0
g__[Eubacterium]_coprostanoligenes_group	4.73409	2.88584	0.603914	3.19719	0	0	0
g__[Eubacterium]_eligens_group	0	0	0.328833	0.243757	0	0	0	H+
g__[Eubacterium]_hallii_group	1.01445	0.968337	0.597591	0.498852	0	0	0
g__[Eubacterium]_siraeum_group	0.688122	0.198941	0.145445	3.28222	0	0	0
g__[Eubacterium]_ventriosum_group	0.0425643	0.174972	0.129636	0.0481846	0	0	0
g__[Ruminococcus]_torques_group	0.18208	4.59721	2.37455	0.328789	0	0	0
g__Agathobacter	0.870203	3.91649	3.62349	0.907004	0	0	0
g__Akkermansia	1.42117	2.95295	0.0537515	2.40923	0	0	0	H+
g__Alistipes	5.60429	2.14041	2.68442	2.46592	0	0.0195344	0	H+	H+
g__Allisonella	0.0307409	0.0479375	0.0948557	0.0623565	0	0	0
g__Anaerostipes	0.276668	0.316387	0.335157	0.150222	0	0	0
g__Bacteroides	8.26929	9.85595	19.7932	10.9266	4.04472	46.5831	35.3014
g__Barnesiella	2.46873	0.73584	0.746198	0.901335	0.010623	0	0	H+
g__Bifidobacterium	1.60089	0.702284	0.95488	1.12525	0.395708	3.04086	0.554795	H+	H+
g__Bilophila	0.766157	0.426644	0.439498	0.912673	0	0	0	H+
g__Blautia	6.50051	7.48784	4.88507	3.62518	0.010623	1.33811	8.05479
g__Butyricicoccus	0.0354702	0.4602	0.325671	0.0992035	0	0	0
g__Butyricimonas	0.217551	0.177369	0.388908	0.266432	0	0	0
g__Caproiciproducens	0.059117	0.0239687	0	0.0566877	0	0	0
g__Christensenellaceae_R-7_group	0.792168	0.34515	0.436336	0.651909	0	0	0
g__Colidextribacter	0.165528	0.2301	0.208682	0.0623565	0	0	0
g__Collinsella	2.26064	2.67971	1.03076	2.55945	0	0	0	H+
g__Coprobacter	0.619546	0.189353	0.483764	0.410986	0	0	0
g__Coprococcus	0.36889	0.623187	0.654504	0.167229	0	0	0	H+
g__Dialister	0	0	0	0	0	0.234413	0.0821918
g__Dorea	3.82605	3.24537	1.43548	2.60197	0	0	0	H+
g__Enterococcus	0	0	0	0	0.273543	0.17581	0.0513699
g__Enterorhabdus	0.174986	0.148606	0.0505897	0.0736941	0	0	0
g__Erysipelotrichaceae_UCG-003	0.0236468	0.395484	0.335157	0.0538533	0	0	0
g__Escherichia-Shigella	1.83972	0.220512	0.230815	9.71344	2.62655	23.7181	24.6541
g__Faecalibacterium	2.20152	11.4714	15.0125	3.81508	0	0	0	H+
g__Flavonifractor	0.0307409	0.275641	0.154931	0	0	0	0
g__Fusicatenibacter	0.11114	0.944369	0.746198	0.291942	0	0	0
g__Fusobacterium	0	0	0	0	0.278855	2.13902	1.50342
g__Gastranaerophilales	0.0709404	0.0095875	0.0790464	0.0481846	0	0	0
g__Holdemanella	0.0733051	2.01337	0.483764	0.189904	0	0	0
g__Howardella	0.0354702	0.0767	0.0537515	0.0283439	0	0	0
g__Incertae_Sedis	0.560429	0.500947	0.196035	0.357133	0.00531152	0	0
g__LachnocDepletedridium	0.498948	0.364325	0.515382	0.314617	0.217772	2.06088	6.5274
g__Lachnospiraceae_FCS020_group	0.15134	0.0551281	0.044266	0.102038	0	0	0
g__Lachnospiraceae_ND3007_group	0.0685758	0.158194	0.120151	0.0680253	0	0	0
g__Lachnospiraceae_NK4A136_group	1.9414	0.747825	2.22911	1.49656	0	0	0
g__Lachnospiraceae_UCG-004	0.0567523	0	0.101179	0	0	0	0
g__Lachnospiraceae_UCG-008	0.0922226	0.100669	0.0474278	0.0680253	0	0	0
g__Lachnospiraceae_UCG-010	0.446925	0.19175	0.208682	0.110541	0	0	0
g__Lactobacillus	0	0	0	0	16.2506	12.2025	0.0171233
g__Libanicoccus	0.059117	0.0695094	0.0411041	0.147388	0	0	0
g__Marvinbryantia	0.170257	0.0934781	0.0537515	0.036847	0	0	0
g__Megamonas	11.8825	8.59759	2.46941	5.34282	0	0	0	H+
g__Monoglobus	0.0780345	0.42185	0.445822	0.0765284	0	0	0
g__Negativibacillus	0.0212821	0.414659	0.278243	0.0481846	0	0	0
g__Odoribacter	0.579347	0.273244	0.233977	0.153057	0	0.0162787	0.0273973	H+
g__Oscillibacter	0.217551	0.630378	0.316186	0.184235	0	0	0
g__Parabacteroides	3.28454	3.09676	1.79593	4.90632	0.236363	1.43578	3.60959
g__Paraprevotella	0.830003	1.87675	2.35242	1.30098	0	0	0	H+
g__Parasutterella	0.0543877	0	0.0189711	0	0	0	0
g__Phascolarctobacterium	5.20703	2.98411	2.52316	5.17276	0	0	0	H+
g__Prevotella	4.44797	2.05412	10.5574	6.79969	0	0	0	H+
g__Romboutsia	0.132422	0.095875	0.123312	0.087866	0	0	0
g__Roseburia	1.30767	2.13801	0.989661	2.22216	0	0	0	H+
g__Ruminococcus	0.820544	0.0767	1.69475	1.6156	0	0	0	H+
g__Senegalimassilia	0.052023	0.103066	0.0505897	0.0907004	0	0	0
g__Slackia	0.0425643	0.117447	0.0758845	0.0538533	0	0	0
g__Streptococcus	0.134787	0.143812	0.411041	0.221082	9.44388	1.80693	14.274
g__Subdoligranulum	1.20835	0.429041	0.515382	1.01188	0	0	0	H+
g__Sutterella	0.740145	0.381103	1.77696	0.694425	0	0	0	H+	H+
g__Veillonella	0	0	0	0	0	2.10972	1.15068
o__Bacteroidales;g__uncultured	2.98186	0.0335562	0.0284567	0.660412	0	0	0
o__Oscillospirales;g__UCG-010	0.059117	0	0	0.0821972	0	0	0
o__Rhodospirillales;g__uncultured	0.0780345	0.03835	0.129636	0.0651909	0	0	0
1 Taxa with a mean relative abundance of <0.05 in all time points were excluded
2 H+, positive association with health
3 ESBL-K. pneumoniae was cultured in all time point samples from the index patient

## Sheet: Table S5
Table S5: Relative abundance of samples from household 5
Participant/time point	Household contact				Index patient				Predicted association to health according to
Taxa1	Day of discharge	One week	Two months	Four months	Day of discharge	One week	Two months	Four months	Gaseca et al. Fig. 3 (23)2	Gupta et al. Table 2 (22)
g__Klebsiella3	0	0	0	0	35.5599	54.7158	0	0
f__Anaerovoracaceae	0	0	0	0	0	0	0	0.105506
f__Eggerthellaceae;g__uncultured	0.129379	0.0834874	0.0499768	0.0230384	0	0	0	0
f__Enterobacteriaceae	0	0	0	0	0	0	1.1226	0
f__Erysipelotrichaceae;g__uncultured	0	0	0	0	0	0	0.330979	0.230795
f__Hungateiclostridiaceae	0	0	0	0	0	0	0	0.0758325
f__Lachnospiraceae	1.45303	0.966068	0.806768	0.875461	10.9579	2.43805	3.49063	2.22882
f__Lachnospiraceae;g__CAG-56	0.106157	0.0357803	0	0	0	0	0	0
f__Lachnospiraceae;g__GCA-900066575	0.0232219	0	0.0178489	0	0	0	0.0545945	0.184636
f__Lachnospiraceae;g__UC5-1-2E3	0	0	0	0	2.79849	1.18897	0.515235	0
f__Oscillospiraceae	0.285297	0.149085	0.0499768	0	0	0.080155	1.22496	2.07385
f__Oscillospiraceae;g__NK4A214_group	0.199045	0.22959	0.0606861	0.118483	0	0	0	2.61128
f__Oscillospiraceae;g__UCG-002	3.04538	1.16882	0.492628	1.08939	0	0	0	0
f__Oscillospiraceae;g__UCG-003	0.139331	0.298169	0.228465	0	0	0	0	0
f__Oscillospiraceae;g__UCG-005	0.437898	0.199773	0.0856745	0.0592417	0	0	0.648309	1.909
f__Oscillospiraceae;g__uncultured	0	0	0	0	0	0.0500969	0.371925	0.77481
f__Prevotellaceae;g__uncultured	0.53742	0.40551	0.14993	0.385071	0	0	0	0
f__Ruminococcaceae	0.182458	0.190828	0.107093	0.0427857	0	0	0.201317	3.818
f__Ruminococcaceae;g__CAG-352	0	0	0	0	0	0	2.39192	0
f__Ruminococcaceae;g__DTU089	0	0	0	0	0	0.440852	0.696079	0.204418
f__Ruminococcaceae;g__UBA1819	0	0	0	0	0.809201	0.514328	0.706316	0.217606
f__Ruminococcaceae;g__uncultured	0.248806	0.283261	0.142791	0.0394945	0	0	0.238851	0.49456
f__Selenomonadaceae;g__uncultured	0	0	0	0	0	0	0.76091	0.13518
g__[Clostridium]_innocuum_group	0	0	0	0	0.809201	0.374057	0.293445	0
g__[Eubacterium]_coprostanoligenes_group	2.50796	0.819965	0.417663	1.32636	0	0.0300581	0.989525	1.43752
g__[Eubacterium]_eligens_group	0.172505	0.214682	0.724664	0.319247	0	0	0	0.197824	H+
g__[Eubacterium]_hallii_group	1.81794	0.530741	0.396245	0.338994	0	0	0	0.197824
g__[Eubacterium]_ruminantium_group	0.590499	0.903453	0.992396	0.0460769	0	0	0	0
g__[Eubacterium]_siraeum_group	0.172505	0.110323	0.0107093	0	0	0	0	0
g__[Eubacterium]_ventriosum_group	0	0	0	0	0	0	0	0.0791296
g__[Ruminococcus]_gauvreauii_group	0.0696656	0.0655972	0.192768	0.220511	1.41985	0.995257	0.163783	0.161556
g__[Ruminococcus]_gnavus_group	0	0	0	0	6.34998	4.73916	1.9654	0.422024
g__[Ruminococcus]_torques_group	0.663482	0.342895	0.403384	0.230384	0	0.0267183	0.12625	2.38048
g__Agathobacter	0.232219	0.0149085	0.117802	0.302791	0	0	0	0
g__Alloprevotella	0.716561	1.73236	3.09856	6.70748	0	0	0	0
g__Anaerococcus	0	0	0	0	0.0636871	0	0	0
g__Anaerostipes	0.948779	0.113304	0.431942	0.286335	0	0	0.0784795	0.151665
g__Anaerotruncus	0	0	0	0	0.187315	0.0100194	0.0375337	0
g__Bacteroides	4.58798	1.52364	2.64877	1.64889	23.789	20.2625	56.4643	17.7052
g__Bifidobacterium	5.74244	0.891526	1.65637	1.67522	0	0	0.0204729	0	H+	H+
g__Blautia	5.70926	1.18373	2.01692	1.9846	1.521	2.64511	4.03658	0.184636
g__Butyricicoccus	0.28198	0.295188	0.139221	0.00987362	0.359645	0.103533	0.0545945	0.0758325
g__Catenibacterium	0.826035	0.137158	0.14993	1.22433	0	0	0	0	H+
g__Christensenellaceae_R-7_group	0.255441	0.184865	0.0142791	0.0592417	0	0	0.0170608	3.75206
g__Colidextribacter	0.0530786	0.0805057	0.110663	0.0855714	0	0.016699	0	0.0395648
g__Collinsella	2.05348	0.390602	0.510477	0.174434	0	0	0	0	H+
g__Coprococcus	2.88283	2.04246	3.73398	2.15574	0	0	0	1.7969	H+
g__Defluviitaleaceae_UCG-011	0	0.0178902	0.0142791	0	0	0	0	0.105506
g__Desulfovibrio	0.464437	0.304133	0.142791	0.0658241	0	0	0	0	H+
g__Dorea	1.13787	0.399547	0.264163	0.40811	0	0	0	0	H+
g__Eggerthella	0	0	0	0	0.262241	0.500969	0.252499	0.283548
g__Enterococcus	0	0	0	0	1.00401	0.350678	0.0614188	0.0197824
g__Erysipelatoclostridium	0	0	0	0	0.842918	0.748113	0.668782	0.131883
g__Escherichia-Shigella	0.889066	0.101378	0.0178489	0	0	0	0	17.5569
g__Faecalibacterium	15.0179	9.40128	6.38632	9.98881	0	0	0	0.0461589	H+
g__Flavonifractor	0	0	0	0	2.69734	1.26244	0.474289	0.923178
g__Fournierella	0	0	0	0	2.20657	0.531027	0.0784795	0
g__Fusicatenibacter	0.587182	0.232572	0.0856745	0.187599	0	0	0	0
g__Holdemanella	1.86438	0.444272	0.331989	0.57267	0	0	0	0
g__Hungatella	0	0	0	0	0	0.16699	0.822329	0
g__Incertae_Sedis	0.199045	0.0327986	0.0321279	0.0362033	0	0	0.187668	1.26937
g__Intestinibacter	0.106157	0.0894508	0	0	0	0	0	0.121991
g__Intestinimonas	0	0	0	0	0.610647	0.140271	0.232026	0
g__Lachnoclostridium	0.149283	0.0924325	0.0285582	0.0888626	2.64114	4.82934	1.20449	0.306627
g__Lachnospira	0.139331	0.61721	0.531896	0.635203	0.775484	0	0.105777	0.0296736
g__Lachnospiraceae_FCS020_group	0.368232	0.0477071	0.142791	0.0888626	0	0	0	0
g__Lachnospiraceae_ND3007_group	0.325106	0.253444	0.167779	0.095445	0	0	0	0
g__Lachnospiraceae_NK4A136_group	0.90897	0.551613	2.23111	1.16838	0	0	0	0
g__Lachnospiraceae_UCG-004	0.17914	0.208718	0.0713954	0.0756977	0	0	0	0
g__Lachnospiraceae_UCG-008	0.0530786	0	0.0285582	0	0	0	0	0
g__Lactobacillus	0	0	0.00713954	0	0.224778	0.390755	9.77241	25.7798
g__Libanicoccus	0.620356	0.137158	0.046407	0.095445	0	0	0	0
g__Marvinbryantia	0.142649	0.0208718	0	0.0526593	0	0	0	0
g__Mogibacterium	0.0928875	0.0238535	0	0.0197472	0	0	0	0
g__Monoglobus	0.109475	0.208718	0.428373	0.187599	0	0	0.0272972	0
g__Muribaculaceae	2.29233	0.614229	0.517617	0.668115	0	0	0	0
g__Negativibacillus	0.056396	0	0	0	0.2023	0.340659	0.0204729	0.164853
g__Odoribacter	0.208997	0.0655972	0.142791	0.0362033	0	0	0	0	H+
g__Olsenella	0.218949	0.0566522	0.0392675	0.0460769	0	0	0	0
g__Oscillibacter	0.109475	0.0864691	0.0428373	0.0131648	0.959053	0.96186	2.63418	1.2397
g__Paludicola	0	0	0	0	0	0	0	0.0758325
g__Parabacteroides	1.63217	0.155048	0.282012	0.210637	0	0	0	0
g__Paraprevotella	0.222266	0.462162	0.214186	0.0394945	0	0	0	0	H+
g__Peptococcus	0.335058	0.161011	0.078535	0.0493681	0	0	0	0
g__Phascolarctobacterium	5.85523	8.33383	2.66305	6.34874	0	0	0	0	H+
g__Prevotella	18.5344	48.5658	52.0937	47.1037	0	0	0	0	H+
g__Prevotellaceae_UCG-001	0.119427	0.274316	0.0821047	0.0329121	0	0	0	0
g__Rikenellaceae_RC9_gut_group	0.719878	0.509869	0.374826	0.302791	0	0	0	0
g__Romboutsia	0.325106	0.128213	0.0713954	0.536467	0	0	0.211554	0.692384
g__Roseburia	1.46298	1.15391	0.867454	2.37625	2.6299	0.273863	0.0204729	0.0428619	H+
g__Ruminococcus	1.19427	0.912398	0.631849	0.421274	0	0.0300581	1.78456	1.91889	H+
g__Sellimonas	0	0	0	0	0	0.113553	1.57642	2.2453
g__Senegalimassilia		0.0566522	0.0499768	0.0493681	0	0	0	0
g__Slackia	0.116109	0.0477071	0.0285582	0.0362033	0	0	0	0
g__Streptococcus	0.291932	0.605284	0.0749652	0.743813	0.0262241	0.080155	0.0614188	0.0131883
g__Subdoligranulum	2.88615	0.864691	0.810338	1.22433	0	0.126912	0.638073	0.807781	H+
g__Succinivibrio	1.19427	6.96822	8.93871	2.40587	0	0	0	0
g__Sutterella	0.554007	0.38762	0.721094	0.57267	0	0	0	0	H+	H+
g__Terrisporobacter	0	0	0	0.174434	0.221032	0.193708	0.0375337	0.138477
g__Turicibacter	0.381502	0.0119268	0	0.154687	0	0	0.0170608	0.316518
g__Tyzzerella	0	0	0	0	0.037463	0.243805	0.341215	0.0296736
g__Veillonella	0	0.161011	0	0.0987362	0	0	0.723377	0
o__Oscillospirales;g__UCG-010	0.056396	0.0954142	0.0892443	0.0263296	0	0	0	0.121991
1 Taxa with a mean relative abundance of <0.05 in all time points were excluded
2 H+, positive association with health
3 ESBL-K. pneumoniae was cultured in all time point samples from both the household contact and index patient

## Sheet: Table S6
Table S6: Relative abundance of samples from household 6
Participant/time point	Household contact				Index patient				Predicted association to health according to
Taxa1	Day of discharge	One week	Two months	Four months	Day of discharge	One week	Two months	Four months	Gaseca et al. Fig. 3 (23)2	Gupta et al. Table 2 (22)
g__Escherichia-Shigella3	0.0448121	0.0765697	1.8091	0.258659	56.217	66.0583	70.2672	68.0695
f__Anaerovoracaceae;g__S5-A14a	0	0	0	0	0.0518219	0	0	0
f__Barnesiellaceae;g__uncultured	0.041365	0.149109	0.0529861	0.101215	0	0	0	0
f__Coriobacteriales_Incertae_Sedis;g__uncultured	0.134436	0.0725397	0.0908334	0.108712	0	0	0	0
f__Enterobacteriaceae	0	0	0.0378472	0	5.62915	3.26629	0	0
f__Lachnospiraceae	2.7818	3.99774	5.59004	5.64178	0.495547	1.64304	0.631263	1.35437
f__Lachnospiraceae;g__uncultured	0.0723888	0.0765697	0.13625	0.112461	0	0.0633463	0	0
f__Oscillospiraceae	0.0999655	0.245829	0.283854	0.258659	0	0.0910603	0.0167001	0.0815458
f__Oscillospiraceae;g__UCG-002	0.0344709	0.0926896	0.2725	0.757235	0	0	0.01002	0.0319092
f__Oscillospiraceae;g__UCG-005	0.0310238	0.0604497	0.0870487	0.104963	0	0	0	0
f__Oscillospiraceae;g__uncultured	0.306791	0.390908	0.635834	0.77223	0	0	0	0.166637
f__Ruminococcaceae	0.0172354	0.120899	0.0984028	0.202429	0	0.0673054	0.210421	1.04946
f__Ruminococcaceae;g__UBA1819	0.0206825	0.157169	0.068125	0.0412356	0.0744939	0	0	0.0177274
f__Ruminococcaceae;g__uncultured	0.103413	0.137019	0.166528	0.146199	0	0	0	0.0248183
g__[Clostridium]_innocuum_group	0	0	0	0.0224921	0.155466	0.316731	0.0300601	0.0354547
g__[Clostridium]_methylpentosum_group	0.0689417	0.0322399	0.0189236	0.0674764	0	0	0.0935204	0.060273
g__[Eubacterium]_brachy_group	0	0	0	0	0.0615385	0	0	0.0319092
g__[Eubacterium]_coprostanoligenes_group	0.213719	0.568228	0.840209	0.929675	1.34413	0.419669	0.647963	0.393547
g__[Eubacterium]_hallii_group	0.392968	0.523898	0.840209	0.637277	0	0	0	0
g__[Eubacterium]_nodatum_group	0	0	0.0189236	0	0	0	0	0.120546
g__[Eubacterium]_xylanophilum_group	0	0	0	0	0	0.0673054	0	0
g__[Ruminococcus]_gnavus_group	1.64771	1.41452	1.97941	1.12086	0.0453441	0	5.24716	1.66637
g__[Ruminococcus]_torques_group	4.34333	4.33626	3.36841	3.31384	0	0	0	0
g__Actinomyces	0.0275767	0	0	0.0262408	0.22996	0	0.01002	0
g__Actinotignum	0	0	0	0	0.116599	0	0	0
g__Agathobacter	1.71665	2.72024	1.50254	2.69156	0	2.65658	0.293921	0
g__Akkermansia	0.0103413	0	0.00756945	0.236167	0	0	0	7.84613	H+
g__Alistipes	3.63668	3.86878	7.04716	7.71105	0	0	0	0.159546	H+	H+
g__Anaerococcus	0	0	0	0	0.7417	0	0	0
g__Anaerostipes	1.70976	2.20843	2.63038	1.46199	0	0	0	0
g__Anaerotruncus	0	0.0604497	0.0643403	0.0149948	0	0	0.177021	0.060273
g__Atopobium	0	0	0	0	0.106883	0	0	0
g__Bacteroides	32.444	36.1409	31.6933	28.0139	12.949	0	15.9352	9.14022
g__Bifidobacterium	2.75422	2.34545	1.03323	2.34293	2.2996	0.391955	0.0501002	0.248183	H+	H+
g__Bilophila	0.35505	0.354639	0.465521	0.292398	0	0	0	0.283638	H+
g__Blautia	12.8163	15.8822	14.2003	17.87	0	2.58928	0.367401	2.0351
g__Butyricicoccus	0.482592	0.185379	0.632049	0.536062	0.0097166	0.134611	0.0233801	0.134728
g__Butyricimonas	0.0310238	0.302249	0.351979	0.464837	0	0	0	0
g__Clostridia_UCG-014	0.0310238	0.10478	0.0567709	0.0862198	0	0	0	0
g__Clostridium_sensu_stricto_1	0.0241296	0	0	0.0637277	0.0291498	0.0910603	0.370741	0.223365
g__Clostridium_sensu_stricto_2	0	0	0	0	0.612146	0	0	0
g__Colidextribacter	0.179249	0.261949	0.476875	0.689759	0	0	0	0
g__Collinsella	0.113754	0.0725397	0.0567709	0.0937172	0	0	0	0	H+
g__Coprococcus	0	0	0	0	0	0	0	0.209183	H+
g__Dialister	0	0	0	0	0.246154	0	0	0.0390002
g__Dorea	0.306791	0.326429	0.450382	0.382366	0	0	0	0	H+
g__Dysgonomonas	0	0	0	0	0	0	0.467602	0.0319092
g__Eggerthella	0.0758359	0.0685097	0.121111	0.0674764	0.0809717	0	0	0.159546
g__Eisenbergiella	0.0517063	0.120899	0.0719098	0.0374869	0	0.32465	0.430862	0.127637
g__Enterococcus	0	0	0	0	6.9085	0.756196	0.156981	0.361638
g__Enterorhabdus	0.0827301	0.0443298	0.0529861	0.0562303	0	0	0	0
g__Epulopiscium	0	0	0	0	0.136032	0.190039	0.0300601	0
g__Erysipelatoclostridium	0.144778	0.189409	0.140035	0.224921	0.0680162	0.174202	0.153641	0.0425456
g__Faecalibacterium	12.2613	6.70589	7.38778	3.04768	0	0.0514688	0	0.432547	H+
g__Faecalitalea	0.158566	0.245829	0.0908334	0.194932	0	0	0	0
g__Flavonifractor	0.0586005	0.302249	0.48066	0.74224	0.139271	1.80141	0.0734803	0.358093
g__Frisingicoccus	0.0551534	0.298219	0.306563	0.468586	0	0	0	0
g__Fusicatenibacter	1.86143	0.535988	0.855348	0.839706	0	0	0	0.152455
g__Hungatella	0	0	0	0	0.388664	0.593871	0.290581	0.117001
g__Incertae_Sedis	0.234402	0.278069	0.261146	0.378617	0.103644	3.56323	0.567802	0.351002
g__Intestinibacter	0.182696	0	0.0529861	0.0524816	0.0259109	0.387996	0.250501	0.262365
g__Intestinimonas	0.0137883	0.0886596	0.0492014	0.0637277	0	0.083142	0.0935204	0.0850913
g__Lachnoclostridium	0	0.241799	0.132465	0.299895	0.62834	5.31713	2.53173	1.51037
g__Lachnospira	0.127542	0.0765697	0.128681	0.131204	0.0097166	0	0.0267201	0.0283638
g__Lachnospiraceae_ND3007_group	0	0	0	0.0487329	0	0.245467	0	0.173728
g__Lachnospiraceae_NK4A136_group	0.372285	0.499718	1.15813	1.07962	0	2.12606	0	0.478639
g__Lachnospiraceae_UCG-003	0	0	0	0	0	0.0673054	0	0
g__Lachnospiraceae_UCG-004	0	0	0	0	0	0	0	0.0744549
g__Marvinbryantia	0.0965184	0.0322399	0.0908334	0.0974659	0	0	0	0
g__Monoglobus	0.0517063	0.10478	0.223299	0.138701	0	0	0	0.0425456
g__Morganella	0	0	0	0	2.00486	0	0	0
g__Odoribacter	0.0965184	0.270009	0.170313	0.0824711	0	0	0	0.131182	H+
g__Oscillibacter	0.172354	0.568228	0.677466	0.899685	0.0226721	0.0118774	0.10688	0.230456
g__Oscillospira	0	0.0282099	0.132465	0.116209	0	0	0	0
g__Parabacteroides	1.55464	2.78069	1.5366	0.494827	0.333603	0	0	0
g__Parvimonas	0	0	0	0	0.417814	0	0	0
g__Peptococcus	0.0448121	0.205529	0.382257	0	0.0194332	0	0	0
g__Peptoniphilus	0	0	0	0	3.22267	0	0	0
g__Peptostreptococcus	0	0	0	0	0.11336	0	0	0
g__Phascolarctobacterium	3.30231	1.34198	2.5774	2.05053	0	0	0	0	H+
g__Proteus	0	0	0	0	0.281781	0	0	0
g__Pyramidobacter	0	0	0	0	1.75547	1.86476	0	0.0177274
g__Romboutsia	0	0.0120899	0	0.183686	0	0.0593871	0	0
g__Roseburia	2.43364	0.201499	0.420104	0.333633	0	0	0	0.439638	H+
g__Ruminococcus	2.55429	3.35295	1.94913	4.56965	0	0.514688	0	0.0531821	H+
g__Selenomonas	0	0	0	0	0	0.316731	0	0
g__Sellimonas	0.0999655	0.0725397	0.0719098	0.0937172	0	0.178161	0	0.0319092
g__Senegalimassilia	0	0	0	0	0	0.201916	0	0
g__Slackia	0.317132	0.189409	0.261146	0.277403	0	0	0	0
g__Solobacterium	0	0	0	0	0.0842105	0	0	0
g__Streptococcus	0.0241296	0	0	0.0187434	0	0.174202	0.0167001	0
g__Subdoligranulum	5.57394	3.0507	1.99833	3.95861	0	0.50677	0	0.0850913	H+
g__Sutterella	0.617029	0.531958	0.310347	0.397361	1.52874	0	0	0	H+	H+
g__Terrisporobacter	0.079283	0	0	0	0	0.498852	0.334001	0.0390002
g__Tyzzerella	0.175801	0.11284	0.492014	0.179937	0	0	0	0
o__Oscillospirales;g__UCG-010	0	0	0	0	0	0.296936	0	0
1 Taxa with a mean relative abundance of <0.05 in all time points were excluded
2 H+, positive association with health
3 ESBL-E. coli was cultured in all time point samples from both the household contact and index patient

## Sheet: Table S7
Table S7: Relative abundance of samples fromhousehold 8
Participant/time point	Household contact				Index patient				Predicted association to health according to
Taxa1	Day of discharge	One week	Two months	Four months	Day of discharge	One week	Two months	Four months	Gaseca et al. Fig. 3 (23)2	Gupta et al. Table 2 (22)
g__Escherichia-Shigella3	0.722421	0.153726	0	23.2775	38.4971	22.4327	7.48781	0.706067
f__Anaerovoracaceae;g__Family_XIII_AD3011_group	0.110575	0.126598	0.0749381	0.059668	0	0	0	0
f__Anaerovoracaceae;g__Family_XIII_UCG-001	0.0221149	0.0512419	0.127069	0.0315889	0	0	0	0
f__Atopobiaceae;g__uncultured	0	0.0361707	0.0260654	0	0	0	0	0.108338
f__Butyricicoccaceae;g__UCG-008	0	0	0	0	0	0	0	0.127017
f__Christensenellaceae;g__uncultured	0.117946	0.232095	0.563665	0.182514	0.0169628	0.047445	0	0.00747161
f__Coriobacteriales_Incertae_Sedis;g__uncultured	0	0.0994695	0.198749	0.059668	0	0	0	0
f__Desulfovibrionaceae;g__uncultured	0.316981	0.488305	0.208523	0.105296	0	0	0	0
f__Eggerthellaceae;g__CHKCI002	0	0.039185	0.14336	0	0	0	0	0
f__Enterobacteriaceae	0	0	0	0	0.131462	0	0	0.119546
f__Lachnospiraceae	2.12303	1.76332	1.60302	0.701976	0.381663	3.86765	0.544792	0.963837
f__Lachnospiraceae;g__CAG-56	0	0	0	0.273771	0	0	0	1.16557
f__Lachnospiraceae;g__GCA-900066575	0	0	0.0130327	0.0350988	0	0.115977	0	0.0523013
f__Lachnospiraceae;g__GCA-900066755	0	0	0	0	0	0	0.196617	0
f__Lachnospiraceae;g__UC5-1-2E3	0.0774022	0.039185	0.0781963	0	0	0	0	0
f__Lachnospiraceae;g__uncultured	0.176919	0.201953	0.172683	0.0842371	0	0.12652	0	0.0523013
f__Oscillospiraceae	0.040544	0.0512419	0.175942	0.0350988	0.250201	0.922542	1.24524	0.209205
f__Oscillospiraceae;g__NK4A214_group	1.25686	0.551604	0.944872	0.540522	0.377423	0.110705	2.98202	0.295129
f__Oscillospiraceae;g__UCG-002	2.27784	9.71787	8.57878	4.74536	0.224757	0.0597456	2.21194	0.377316
f__Oscillospiraceae;g__UCG-003	0.438613	0.183868	0.0260654	0.0526482	0	0	0	0
f__Oscillospiraceae;g__UCG-005	0.715049	1.2931	1.82458	0.435225	0	0	0	0.104603
f__Oscillospiraceae;g__uncultured	0.20272	0.37075	0.449629	0.421186	0	0.339144	0.385041	0.272714
f__Peptostreptococcaceae	0	0	0	0	0.0975362	0.224924	0	0
f__Ruminococcaceae	0.0479157	0.241138	3.04965	2.35513	0.0381663	0.0527167	6.49244	0.0261506
f__Ruminococcaceae;g__CAG-352	1.04677	2.78515	0.742865	1.15124	0	0	0	2.17424
f__Ruminococcaceae;g__DTU089	0	0	0	0	0.0508884	0.165179	0	0.0149432
f__Ruminococcaceae;g__UBA1819	0	0.58476	0.0293236	0.126356	0.759086	0.142335	0.13927	0.0523013
f__Ruminococcaceae;g__uncultured	0.0184291	0.325537	0.439854	0.252711	0.127221	0.311028	0.753697	0.0336222
g__[Clostridium]_innocuum_group	0	0	0	0	0.60642	0.427005	0.0860197	0
g__[Eubacterium]_coprostanoligenes_group	0.423869	1.03689	0.954646	0.487873	0.975362	0.739791	0.41781	0.948894
g__[Eubacterium]_eligens_group	0	0	0.0651636	0.108806	0	0	0	0	H+
g__[Eubacterium]_hallii_group	0.836681	1.22679	1.68774	0.975747	0.330775	0.261826	0.22529	0.205469
g__[Eubacterium]_nodatum_group	0	0	0	0	0	0	0.0942121	0.0336222
g__[Eubacterium]_ruminantium_group	0.707678	0.217024	0.211782	0.157945	0	0	0	0
g__[Eubacterium]_siraeum_group	0.0921455	0.0210996	0.055389	0.0350988	0	0	0	0
g__[Eubacterium]_ventriosum_group	0.0663448	0.0813841	0.0586472	0.115826	0	0	0	0
g__[Eubacterium]_xylanophilum_group	0.117946	0.0482276	0.0781963	0.143905	0	0	0	0.0336222
g__[Ruminococcus]_gauvreauii_group	0.187977	0	0	0.179004	0	0	0	0
g__[Ruminococcus]_gnavus_group	0	0	0	0	1.28917	10.1251	0.512022	0.112074
g__[Ruminococcus]_torques_group	1.20158	1.72715	1.85716	1.92341	3.23142	2.02256	1.50739	0.119546
g__Adlercreutzia	0.0516015	0.259224	0.188974	0.0807272	0	0	0.172039	0.145696
g__Agathobacter	0.0479157	0.066313	0.866675	1.33726	0	0	0	0
g__Akkermansia	0.320666	0.880154	0.309527	0.975747	1.68356	2.3248	3.24417	0	H+
g__Alistipes	5.23387	5.29901	6.74117	5.42277	0	0	0.860197	1.59519	H+	H+
g__Anaeroplasma	0.0331724	0.0693272	0.1792	0.0175494	0	0	0	0
g__Anaerostipes	0.479157	0.723415	1.64212	0.656348	0.0932954	0.913756	0.0901159	2.73087
g__Anaerotruncus	0.0737164	0.325537	0.169425	0.122846	0.954158	0.428762	0.176136	0.0485655
g__Bacteroides	41.4213	22.7423	19.624	23.0669	28.4085	25.9296	43.6775	26.1133
g__Barnesiella	1.76182	1.31722	2.66519	0.712506	0	0	0	0	H+
g__Bifidobacterium	0.0479157	0.066313	0.0325818	0.119336	0	1.65355	2.51505	9.84384	H+	H+
g__Bilophila	0.269065	0.343622	0.0684217	0.0807272	0	0	0.155655	0.892857	H+
g__Blautia	6.14426	4.63287	3.17672	3.12028	1.93376	6.65284	2.42084	11.5025
g__Butyricicoccus	0.258007	0.316494	0.459403	0.147415	0.377423	0.687074	0.249867	0.6052
g__Butyricimonas	1.15735	0.834941	0.452887	0.57562	0	0	0	0
g__Campylobacter	0	0	0	0	0.254442	0.0263583	0.405522	0.138225
g__Christensenellaceae_R-7_group	0.383325	5.10309	3.50906	2.5236	0.0127221	0.0123006	0.0204809	0.25777
g__Clostridia_UCG-014	0.663448	10.2815	5.7181	3.75206	0	0	0	0.3026
g__Clostridia_vadinBB60_group	0.0368582	0.403906	0.612537	0.136885	0	0	0	0
g__Clostridium_sensu_stricto_1	0	0.093441	0.156393	0	0.0890547	0	0.102404	0.037358
g__Colidextribacter	0.0221149	0.150711	0.335592	0.059668	0	0	0	0.295129
g__Collinsella	0.387011	0.328551	0.915548	0.396616	0	0	0	2.21907	H+
g__Coprobacillus	0	0	0	0	0.224757	0	0	0.0112074
g__Coprobacter	0.176919	0.0783699	0.211782	0.0245692	0	0	0	0
g__Coprococcus	0.457042	0.186882	0.387723	0.30536	0	0	0	0.246563	H+
g__Dialister	0.748222	0.515433	0.342109	0.547541	0	0	0	0.848027
g__Dorea	0.184291	0.247167	0.312785	0.171984	0	0	0	0	H+
g__Eggerthella	0	0.0572703	0.0195491	0.0140395	0.385904	0.653687	0.237578	0.037358
g__Eisenbergiella	0	0.165782	0	0	0.212035	1.87144	0.327694	0.0784519
g__Enorma	0.0258007	0	0.0130327	0	0	0	0	0.343694
g__Enterococcus	0	0	0	0	1.89559	0.0966472	0	0.037358
g__Erysipelatoclostridium	0	0.0241138	0.0749381	0.0175494	0.284127	0.906727	0.253963	0.0896593
g__Erysipelotrichaceae_UCG-003	0.0884597	0.220039	0.430079	0.112316	0	0	0	0
g__Faecalibacterium	9.20349	5.58536	10.4034	4.82258	0	0	0	3.10819	H+
g__Faecalitalea	0	0.0301423	0.03584	0.0315889	0	0.166936	0.118789	0
g__Flavonifractor	0.0442298	0.150711	0.140102	0.0561581	1.63691	1.16152	0.315406	0.0821877
g__Frisingicoccus	0.125318	0.274295	0.202007	0.347478	1.20012	0.124763	0.95441	0.0971309
g__Fusicatenibacter	0.637647	0.355679	0.922064	1.04243	0.0381663	0.716947	0	2.33114
g__Gastranaerophilales	0.125318	0.0331565	0.0293236	0	0	0	0	0
g__Haemophilus	0	0	0	0	0	0.0509594	0	0.0784519
g__Hafnia-Obesumbacterium	0	0	0	0	0	0.896183	0	0
g__Hungatella	0	0.0994695	0	0.0666877	1.07714	0.286427	0.0491541	0.0709803
g__Incertae_Sedis	0.0663448	0.304437	0.345367	0.252711	0.958399	1.2652	0.569369	0.552899
g__Intestinibacter	0	0	0.0195491	0.028079	0	0.110705	0.233482	0.23162
g__Intestinimonas	0.136375	0.195925	0.273687	0.143905	0.0254442	0.435791	0	0.0224148
g__Izemoplasmatales	0	0.259224	0.342109	0.0982766	0	0	0	0
g__Lachnoclostridium	0.398069	0.50639	0.303011	0.252711	1.21284	2.70788	1.51149	0.508069
g__Lachnospiraceae_FCS020_group	0.0921455	0	0	0.0701976	0	0	0	0
g__Lachnospiraceae_ND3007_group	0.169548	0.027128	0	0.0912569	0	0	0	0
g__Lachnospiraceae_NK4A136_group	1.25686	0.723415	0.188974	1.15124	0	0	0	0.313808
g__Lachnospiraceae_UCG-001	0.140061	0.0632988	0.120553	0.0526482	0	0	0.0778274	0.201733
g__Lachnospiraceae_UCG-003	0.0663448	0	0	0	0	0	0	0
g__Lachnospiraceae_UCG-004	0.250636	0.0542561	0.0228072	0.143905	0	0	0	0
g__Lachnospiraceae_UCG-010	0.143747	0.0723415	0.130327	0.0631778	0	0	0	0
g__Marvinbryantia	0.0884597	0.066313	0.162909	0	0	0	0	0
g__Monoglobus	0.578674	0.620931	1.08172	0.30185	0	0	0.0122885	0.235356
g__Negativibacillus	0.0810881	0.0210996	0.342109	0.0737075	0	0	0.692254	0.250299
g__Odoribacter	0.427555	0.150711	0.172683	0.193043	0.670031	0.472693	0.442387	0.171847	H+
g__Olsenella	0	0.0120569	0.0228072	0	0	0	0	0.735953
g__Oscillibacter	0	0.120569	0.469178	0.0912569	0	0.479722	0.372752	0.254035
g__Parabacteroides	1.78394	2.10996	0.469178	0.544031	6.14478	2.33359	2.15869	2.18171
g__Paraprevotella	0.94357	0.268266	0.505018	0.610719	0	0	0	0	H+
g__Parasutterella	0.309609	0.0753557	0.159651	0.122846	0	0	0	0
g__Proteus	0	0	0	0	0.0636105	1.67815	0	0
g__Robinsoniella	0	0	0	0	0.958399	0	0	0
g__Romboutsia	0.0294866	0.0964553	0.188974	0.136885	0	0	0	0.171847
g__Roseburia	4.07283	1.50711	1.52483	1.61805	0	0	0.352271	0.552899	H+
g__Ruminococcus	1.01729	0.95551	1.35866	1.71633	0	0	0	1.5653	H+
g__Sellimonas	0	0	0	0	0.763326	1.57447	0.147462	1.62134
g__Streptococcus	0.571302	1.85676	0.892741	0.179004	0.445274	0.532438	1.51149	1.1058
g__Subdoligranulum	2.47687	2.70376	3.67848	1.32322	0.428311	0.03163	2.6748	16.4936	H+
g__Sutterella	0.313295	0.0572703	0.175942	0.0315889	0	0	0	0	H+	H+
g__Terrisporobacter	0	0	0	0	0.0890547	0	0	0
g__Turicibacter	0	0	0	0	0	0.0421733	0.135174	0.0896593
g__Tyzzerella	0.184291	0.0964553	0	0	0	0	0	0
o__Oscillospirales;g__UCG-010	0.298551	0.602845	0.303011	0.407146	0	0	0	0
1 Taxa with a mean relative abundance of <0.05 in all time points were excluded
2 H+, positive association with health
3 ESBL-E. coli was cultured in all time point samples from the index patient

## Sheet: Table S8
Table S8: Relative abundance of samples from household 9
Participant/time point	Household contact				Index patient				Predicted association to health according to
Taxa1	Day of discharge	One week	Two months	Four months	Day of discharge	One week	Two months	Four months	Gaseca et al. Fig. 3 (23)2	Gupta et al. Table 2 (22)
g__Escherichia-Shigella3	0.0555669	0.0165269	0.0354904	0	0	0	0.0278907	0
f__Eggerthellaceae;g__uncultured	0.0321703	0.0537123	0.0916834	0.179892	0	0	0	0
f__Lachnospiraceae	1.71673	2.83229	4.01041	1.71231	3.75572	3.55464	2.00813	3.47179
f__Lachnospiraceae;g__CAG-56	0.640482	0.471016	0.689104	0.526351	0	0	0	0
f__Lachnospiraceae;g__GCA-900066575	0.0497178	0.115688	0.109429	0.156573	0.0335546	0	0	0
f__Lachnospiraceae;g__uncultured	0	0.0227245	0.0266178	0.0333133	0	0	0.0478126	0.178719
f__Oscillospiraceae	0.0555669	0.105359	0.0177452	0.0632954	0	0	0.0597657	0.0496442
f__Oscillospiraceae;g__NK4A214_group	0.593689	0.723051	0.408139	0.363115	0	0	0	0
f__Oscillospiraceae;g__UCG-002	2.01503	2.10098	1.20371	2.09208	0	0	0	0
f__Oscillospiraceae;g__UCG-003	0.848127	0.809817	1.2185	1.27923	0	0	0	0
f__Oscillospiraceae;g__UCG-005	0.304156	0.225179	0.183367	0.196549	0.00958704	0	0.031875	0
f__Oscillospiraceae;g__uncultured	0.131606	0.136347	0.0621081	0.069958	0.256453	0.358075	0.159375	0.0364058
f__Ruminococcaceae	0.0497178	0.0516465	0.0325328	0.029982	0.95391	0.0634092	0	0
f__Ruminococcaceae;g__CAG-352	8.24145	6.30707	5.14906	2.34193	0	0	4.77727	0
f__Ruminococcaceae;g__DTU089	0	0	0	0	0.160583	0	0	0
f__Ruminococcaceae;g__UBA1819	0.0350949	0	0	0	1.62021	0.197687	0	0
f__Ruminococcaceae;g__uncultured	0.0263212	0.0785027	0.0325328	0.029982	0.069506	0.0335696	0.0239063	0
g__[Clostridium]_innocuum_group	0	0	0	0	0.417036	0.604252	0	0
g__[Eubacterium]_coprostanoligenes_group	0.450385	0.411106	0.295753	0.353121	0.445797	1.01455	0	0.767831
g__[Eubacterium]_eligens_group	0.0321703	0.532992	0.860641	1.13932	0	0	1.5061	0.0529538	H+
g__[Eubacterium]_hallii_group	0.538122	0.56398	0.50278	0.396429	1.99171	0.578142	1.77305	0.5163
g__[Eubacterium]_ruminantium_group	0	0.0619758	0.834023	2.8383	0	0	0	0
g__[Eubacterium]_siraeum_group	0.0818881	0.287154	0.496865	1.10933	0.00719028	0.0708691	0	0
g__[Eubacterium]_ventriosum_group	0.187173	0.173532	0.242517	0.193217	0	0	0	0.489823
g__[Eubacterium]_xylanophilum_group	0.558594	0.632153	0.588548	1.06603	0	0.175308	0	0
g__[Ruminococcus]_gauvreauii_group	0.388969	0.415238	0.328286	0.226531	0	0.115628	0.1275	0.148933
g__[Ruminococcus]_gnavus_group	0	0	0	0	0.956307	1.21969	0.171328	0.129075
g__[Ruminococcus]_torques_group	1.30436	0.863529	0.366734	0.346459	0.666299	0.660201	0.0717189	0.440179
g__Actinomyces	0	0	0	0	0.0982671	0.0149198	0	0
g__Agathobacter	2.0472	2.50176	3.07879	3.75775	0	0	0	0
g__Alistipes	1.94484	2.49762	2.71501	3.07815	0	0	0	0.1721	H+	H+
g__Anaeroplasma	0.219343	0.355328	0.437714	0.696249	0.0551255	0.0223797	0.143438	0.68509
g__Anaerostipes	0.941713	0.714787	1.1771	1.03938	0	0.216337	5.7654	2.60467
g__Anaerotruncus	0	0.0103293	0	0	0.0671093	0	0	0
g__Bacteroides	24.4144	24.2243	20.6376	20.8009	43.1225	39.4927	31.0662	25.1928
g__Barnesiella	0.31293	0.262364	0.289838	0.483044	0	0	0	0	H+
g__Bifidobacterium	1.81616	1.47916	0.913877	0.789526	0	0	0	1.70776	H+	H+
g__Bilophila	0.14038	0.117754	0.0739382	0.039976	0.558445	0.876539	0.525938	0.0628827	H+
g__Blautia	6.41067	6.10875	4.61079	4.7205	8.23047	23.2712	5.0004	5.77197
g__Butyricicoccus	0.611236	0.576375	0.53827	0.879472	0.393069	1.4696	0.398438	0.847261
g__Butyricimonas	0.114058	0.221047	0.168579	0.243187	0	0	0	0
g__Caproiciproducens	0	0	0	0	0.352324	0	0	0
g__Christensenellaceae_R-7_group	1.00898	0.9379	0.452502	1.06603	0	0	0	0
g__Clostridia_UCG-014	0.707747	1.1073	1.09133	1.34586	0	0	0	1.01274
g__Clostridioides	0	0	0	0	0.198931	0.100709	0	0
g__Clostridium_sensu_stricto_1	0.108209	0.491675	0.115344	0.123259	0.0934736	0	0	0.0330961
g__Colidextribacter	0.0818881	0.0991613	0.0739382	0.126591	0	0	0.0757032	0
g__Collinsella	1.94484	1.20853	0.798533	0.912786	0	0	0	1.10541	H+
g__Coprobacter	0.096511	0.0413172	0.0768958	0.09994	0	0	0	0.767831
g__Coprococcus	2.96552	2.57819	2.97823	2.76834	0.0551255	0.179038	0.243047	0.695019	H+
g__Dialister	1.12596	1.13829	0.77783	0.689586	2.61247	0.880269	1.17539	0.0198577
g__Dorea	0.541046	0.526794	0.319413	0.393097	1.47401	1.18985	1.09172	0.890286	H+
g__Eggerthella	0	0	0	0	0	0	0.0557813	0.0628827
g__Eisenbergiella	0	0	0	0	0.294801	0.328236	0	0
g__Erysipelatoclostridium	0.00877373	0	0	0	0.371498	0.962327	0.0916408	0.195267
g__Erysipelotrichaceae_UCG-003	0.201796	0.200388	0.0650657	0.173229	0	0	0	0.0661923
g__Faecalibacterium	17.603	17.3222	22.3323	18.5789	0	0.0111899	13.9732	23.7233	H+
g__Flavonifractor	0	0	0	0	0.637538	0.220067	0.314766	0.17541
g__Fusicatenibacter	1.29559	0.462753	0.561931	0.339796	7.56897	3.28609	2.83688	2.95218
g__Hungatella	0	0	0	0	1.58665	1.04439	0	0
g__Incertae_Sedis	0.27491	0.274759	0.224772	0.113265	0	0.0634092	0.0199219	0.0264769
g__Intestinimonas	0	0	0	0	0.26604	0.171578	0.0557813	0
g__Lachnoclostridium	0.146229	0.109491	0.118301	0.059964	4.00738	2.04774	0.928361	0.77445
g__Lachnospira	0.482555	0.956493	0.967112	1.11267	0	0.216337	0.956251	2.1347
g__Lachnospiraceae_FCS020_group	0.20472	0.167335	0.192239	0.163235	0	0.220067	0	0.145623
g__Lachnospiraceae_ND3007_group	1.1903	1.21679	0.783745	0.87281	0	0	0.828751	1.31061
g__Lachnospiraceae_NK4A136_group	0.611236	0.578441	0.961197	2.6584	0	0	3.72141	3.62734
g__Lachnospiraceae_UCG-001	0.251513	0.56398	0.757128	1.14265	0	0.0895188	0.506016	0.714877
g__Lachnospiraceae_UCG-004	0.175475	0.221047	0.22773	0.429742	0	0.0484894	0.844689	0.522919
g__Lachnospiraceae_UCG-010	0.30708	0.247903	0.168579	0.106603	0	0.0335696	0.0278907	0.122456
g__Lactobacillus	0.0233966	0.00619758	0	0.0832834	0.263644	0.0484894	0	0
g__Marvinbryantia	0.0643407	0.0723051	0.0591506	0.106603	0	0.76464	0.0597657	0.0761211
g__Monoglobus	0.462083	0.506136	0.656572	0.406423	0	0	0.980158	1.6184
g__Odoribacter	0.266136	0.280957	0.207027	0.456393	0	0	0	0	H+
g__Olsenella	0.122832	0.0785027	0.0887259	0.123259	0	0	0	0
g__Oscillibacter	0.0497178	0.0433831	0.0354904	0.103271	0	0	0.470157	0.0330961
g__Oscillospira	0	0	0	0	0	0	0.19125	0.0827404
g__Paludicola	0	0	0	0	0.107854	0.0261097	0.0796876	0
g__Parabacteroides	1.26342	0.977152	1.97267	1.9988	9.84589	8.55278	9.8215	4.64339
g__Parasutterella	0.0350949	0.028922	0.0118301	0	1.10011	1.97687	1.6336	0
g__Romboutsia	0.353874	0.382184	0.0591506	0.0666267	0.191741	0.193957	0	0
g__Roseburia	3.78148	4.03256	4.27659	2.91825	0	0.634092	4.48243	3.11104	H+
g__Ruminococcus	1.76937	2.25385	0.836981	1.09934	0	0	0.0796876	1.71438	H+
g__Senegalimassilia	0.0672652	0.0557782	0.0384479	0.0366447	0	0	0	0
g__Streptococcus	0.213494	0.0537123	0.0768958	0.339796	4.7312	2.28273	0.187266	0.3442
g__Subdoligranulum	1.24294	1.48122	1.39004	1.5624	0	0	0.0557813	1.50587	H+
g__Sutterella	1.06455	1.49568	1.31906	1.95549	0	0	0	0.642065	H+	H+
g__Tyzzerella	0.131606	0.138413	0.147876	0.179892	0	0.0596792	0.167344	1.39997
g__Veillonella	0.0643407	0.0165269	0	0.0766207	0.198931	0.179038	0.00796876	0.274698
o__Bacteroidales;g__uncultured	0.178399	0.214849	0.641784	0.396429	0	0	0	0
1 Taxa with a mean relative abundance of <0.05 in all time points were excluded
2 H+, positive association with health
3 ESBL-E. coli was cultured in only the baseline sample from the index patient

## Sheet: Table S9
Table S9: Relative abundance of samples from household 10
Participant/time point	Household contact				Child				Index patient				Predicted association to health according to
Taxa1	Day of discharge	One week	Two months	Four months	Day of discharge	One week	Two months	Four months	Day of discharge	One week	Two months	Four months	Gaseca et al. Fig. 3 (23)2	Gupta et al. Table 2 (22)
g__Escherichia-Shigella4	1.35068	0.0136799	0.058167	0.0214516	0.070162	0.438045	0	0	31.5528	2.09256	0	0.104954
f__Anaerovoracaceae;g__Family_XIII_UCG-001	0.0636447	0.0376197	0.0399898	0.0679299	0.0255135	0.0251337	0	0.0743649	0	0	0	0
f__Barnesiellaceae;g__uncultured	0.0459656	0.218878	0.0254481	0.0107258	0	0.0179527	0	0	0	0	0.0138672	0.0802593
f__Butyricicoccaceae	0.647055	0.0649795	0.0545316	0.0715052	0	0	0	0	0	0	0	0
f__Desulfovibrionaceae;g__uncultured	0	0	0	0	0	0	0	0	0	0	0.100537	0.0123476
f__Enterobacteriaceae	0.0601089	0	0.792526	0	0	0	0	0	0	0	0	0
f__Lachnospiraceae	4.03083	2.59576	4.14076	1.19056	0.306162	0.815052	1.35553	0.856684	1.15894	1.98646	2.63824	2.05896
f__Lachnospiraceae;g__CAG-56	0	0	0.487149	0.0607794	0	0.344691	0.88036	0.562199	0	0	0.596291	0.135823
f__Lachnospiraceae;g__GCA-900066575	0.0565731	0.181259	0.0145418	0.0393279	0	0	0.0294681	0	0	0	0	0
f__Lachnospiraceae;g__uncultured	0.130825	0.0512996	0.0508961	0.0536289	0.108432	0.0789918	0.151024	0.124933	0	0	0.169873	0.185214
f__Oscillospiraceae	0.141433	0.335157	0.112699	0	0	0.0323148	0.0257846	0.014873	0.165563	0.21584	0.0832033	0.13891
f__Oscillospiraceae;g__UCG-002	0.0318224	0.591655	0.203585	0.0643547	1.54356	4.05012	0.593046	0.710929	0	0	0.0693361	0.120389
f__Oscillospiraceae;g__UCG-003	0.30408	1.02941	0.20722	0	0.143513	0.380597	0	0.0475936	0	0	0	0
f__Oscillospiraceae;g__UCG-005	0.038894	0.287278	0.0690733	0.0500536	0.0637836	0.219023	0.0736703	0.0684157	0	0	0	0
f__Oscillospiraceae;g__uncultured	0.243971	0.222298	0.239939	0.0464784	0.137135	0.172346	0.213644	0.0981617	0	0	0.0485353	0.543294
f__Peptococcaceae;g__uncultured	0.0495014	0.140219	0.116334	0	0	0	0	0	0	0	0	0
f__Ruminococcaceae	0.0282865	0.256498	0.0436253	0.425456	0	0.0394959	0	0	0	0	0	0.0370428
f__Ruminococcaceae;g__uncultured	0.116682	0.116279	0.0654379	0.0858062	0.0191351	0.186708	0.0478857	0.0475936	0.0261415	0.0146333	0	0.0370428
f__Tannerellaceae	0	0	0	0	0	0	0	0	1.31143	0.0256082	0	0.0154345
g__[Eubacterium]_coprostanoligenes_group	0.512694	0.670315	0.712546	0.657848	0	0.911996	0.0884043	0.291511	0	0	0.187207	0.645161
g__[Eubacterium]_eligens_group	1.20218	4.487	0.894318	0.843761	0	0.193889	0	0.127908	0	0	0	0	H+
g__[Eubacterium]_hallii_group	0.130825	0.0581395	1.03974	1.17626	1.61054	1.20642	0.928245	1.03813	0.0348554	1.7377	1.79581	3.66723
g__[Eubacterium]_ventriosum_group	0.180327	0.335157	0.658014	0.0750804	0.0287026	0.0682202	0.412553	0.404545	0	0	0	0
g__[Eubacterium]_xylanophilum_group	0.0813238	0.129959	0.352638	0	0	0.0394959	0	0	0	0	0	0
g__[Ruminococcus]_gauvreauii_group	0.424298	0.129959	0.403534	0.425456	0.503891	0.455998	0.559894	0.600869	0.0217846	0	0	0
g__[Ruminococcus]_gnavus_group	1.83863	0.656635	0.145418	0.0786557	0	0	0	0	0.788602	3.1681	0	0.0493903
g__[Ruminococcus]_torques_group	1.67951	1.41587	0.41444	0.0500536	1.9167	1.74859	2.01488	2.75448	0	3.61076	0.17334	0.234604
g__Actinomyces	0.10961	0.0239398	0.0327189	0.0214516	0.0191351	0	0.0184176	0.0178476	0	0.0475581	0	0.0524772
g__Agathobacter	0.4738	0.365937	3.55909	0.564891	2.62151	3.26739	2.16959	2.26069	0	0.146333	1.73687	10.9214
g__Alistipes	1.76437	6.77497	2.55208	1.91634	1.96773	5.36067	0.81774	1.19281	0.161206	0	1.44219	1.93548	H+	H+
g__Anaerostipes	2.08967	0.735294	1.47962	1.04398	2.93405	1.62651	1.53971	1.16009	0	4.07536	1.54273	2.29974
g__Bacteroides	28.6649	37.6231	18.079	28.1981	12.5431	16.1071	10.3544	11.9609	30.4854	27.3971	47.0133	13.5144
g__Barnesiella	0.0353582	0.554036	0.250845	0.0357526	0.204108	0.445226	0.0515692	0.107085	0	0	3.37667	1.91696	H+
g__Bifidobacterium	0.335903	0.0923393	0.792526	1.39078	31.9078	20.1896	27.1917	12.1929	0.0304984	0	0.0104004	0.123476	H+	H+
g__Bilophila	0	0	0	0	0.127567	0.276471	0.438338	0.499732	0.405193	1.00604	0.343214	1.23167	H+
g__Blautia	7.78587	2.11354	6.53652	9.02395	7.42123	7.61553	5.42581	7.32941	0.566399	10.9749	11.4682	28.455
g__Butyricicoccus	0.0707164	0.0512996	0.588941	0.361101	0.239189	0.190298	0.349934	0.223095	0.666609	9.77136	1.64327	0.953851
g__Butyricimonas	0	0	0	0	0.0287026	0.0430864	0	0	0.797316	0	0.547755	0.0370428
g__Christensenellaceae_R-7_group	0.127289	0.170999	0.178136	0.146586	0.0765404	0.53499	0.176809	0.901303	0	0	0	0.00617379
g__Clostridioides	0	0	0	0	0	0	0	0	0	0.830437	0	0
g__Clostridium_sensu_stricto_1	3.32367	0.0991792	0.141782	0.904541	0.0159459	0.129259	0.0920878	0.633589	0	0	0	0
g__Colidextribacter	0.208613	0.475376	0.196314	0.0715052	0	0	0	0	0.0566399	0.0256082	0	0
g__Coprococcus	0	0	1.13062	1.16911	0.97589	1.35363	1.95963	0.91915	0	0	0	0	H+
g__Dialister	0.0990029	1.25171	1.59232	2.04862	1.02054	0.955082	2.02962	3.17687	0	0	2.33316	1.31502
g__Dorea	2.22049	1.27223	2.09038	1.06543	1.37454	1.00894	1.57654	1.46648	0	0	0.897903	2.74116	H+
g__Eggerthella	0	0	0.0290835	0	0	0	0.0221011	0	0.0348554	0	0.0312012	0.117302
g__Eisenbergiella	0.0495014	0.0478796	0	0	0	0	0	0	0.0697107	0	0	0.0864331
g__Enterococcus	0	0	0	0.0357526	0	0	0	0	1.40728	0.0512164	0	0
g__Erysipelatoclostridium	0.0601089	0	0.0218126	0.00715052	0	0	0	0	0.0130708	0.471922	0.00693361	0.185214
g__Erysipelotrichaceae_UCG-003	0.374797	0.184679	0.130876	0.0286021	0.0669728	0.0430864	0.128923	0.226069	0	0	0	0
g__Faecalibacterium	15.9642	15.1231	17.6355	20.4505	5.17604	12.7249	16.2774	30.5432	0.335483	2.60838	6.40666	2.36765	H+
g__Faecalitalea	0	0	0	0	0	0	0	0	0	0	0.0277344	0.120389
g__Flavonifractor	0.215685	0.854993	0.0836151	0	0.0733512	0.107716	0.0331516	0.0356952	0.0740676	0.153649	0.0554689	0.0802593
g__Fusicatenibacter	2.11442	0.827633	1.97041	3.53236	2.11443	2.82575	2.67791	3.54274	0	0	1.48379	7.60303
g__Fusobacterium	0.0247507	0	0	0	0	0	0	0	1.90397	0.190232	0.017334	0.0926069
g__Haemophilus	1.00064	0.0718194	0.974297	0.27887	0	0	0.0736703	0.136831	0	0	0	0
g__Holdemanella	1.53808	0.707934	2.09765	0.55774	0.248756	0.222613	0.257846	0.261765	0	0	0	0
g__Hungatella	0.077788	0.102599	0	0	0	0	0	0	0.962879	0.0658496	0	0.117302
g__Incertae_Sedis	0.130825	0.0889193	0.0472607	0.096532	0.137135	0.165165	0.254162	0.309358	0	0.0731663	0	0.0493903
g__Intestinibacter	1.0855	0.0649795	0.567128	0.940293	0.15627	0.315967	0.349934	0.0743649	0	0	0	0
g__Lachnoclostridium	0.834453	0.482216	0.37445	0.650697	0.283837	0.247747	0.578311	0.481885	5.40258	10.1152	2.03501	1.47554
g__Lachnospira	0.374797	1.26539	1.71229	0.314623	0.0318918	0.545761	0.390452	0.217146	0	0	0.526954	0.490816
g__Lachnospiraceae_ND3007_group	0.834453	0.331737	0.41444	0.782982	0.0510269	0.183117	0	0	0	0	0	0
g__Lachnospiraceae_NK4A136_group	0.802631	2.07934	0.439888	0.282445	0.0637836	0.47036	0.224694	0.749598	0	0	0.0520021	0.0771724
g__Lachnospiraceae_UCG-004	0.406619	0.170999	0.192678	0	0	0	0	0	0.00435692	0	0	0
g__Lachnospiraceae_UCG-010	0.0318224	0.212038	0.0727088	0.0214516	0.111621	0.0430864	0	0.0237968	0.126351	0.380465	0.298145	0.0216083
g__Lactobacillus	0.480871	0	0.116334	0.0429031	3.07756	0	0.0478857	0.0475936	0	0.00731663	0.0104004	0
g__Monoglobus	1.32947	0.769494	0.62166	0.833035	0.0382702	0.150802	0.784588	0.130882	0	0	0	0
g__Morganella	0	0	0	0	0	0	0	0	0.178634	0	0	0
g__Odoribacter	0.251043	0.851573	0.174501	0.0429031	0.0829187	0.222613	0.0552527	0.0237968	0.11328	0.00731663	0.266944	0.0246952	H+
g__Olsenella	0	0	0	0	0	0	0.0221011	0	0	0	0.641359	1.91079
g__Oscillibacter	0.127289	0.461696	0.116334	0.0321773	0.0892971	0.0861728	0	0	0.130708	0.0109749	0.0450685	0.117302
g__Parabacteroides	1.5204	1.45349	0.825244	1.21201	0.440107	0.506265	1.0277	0.707954	18.3818	5.28992	4.49645	4.45748
g__Paraprevotella	2.00834	2.09302	3.14102	4.31891	0.411405	2.31949	1.03875	0.544351	0	0	0	0	H+
g__Parasutterella	1.01478	1.87756	0.901589	1.4158	0	0.0143621	0	0.014873	0.0958522	0	0.149073	0.0771724
g__Romboutsia	0.10961	0.112859	0.632566	1.15481	0.197729	0.463179	0.132606	0.547326	0	0	0	0.0987807
g__Roseburia	2.14978	1.41245	8.7505	1.27994	0.191351	0.104126	1.23029	1.02921	0	0	0.762697	0	H+
g__Ruminococcus	0	0	0.988839	0.879514	0	0	0	0.0684157	0	0	1.33125	2.167	H+
g__Sellimonas	0	0	0	0	0	0	0	0	0.0130708	0.58533	0.104004	0.598858
g__Senegalimassilia	0.261651	0.0615595	0.145418	0.168037	0	0	0	0	0	0	0	0
g__Slackia	1.36483	0.0820793	0.650743	0.575617	0.0542161	0.046677	0.0515692	0.0743649	0.265772	1.81087	0.49922	1.45084
g__Streptococcus	1.59112	0.489056	2.67568	4.67286	10.8432	1.1777	0.324149	0.803141	0.0827815	2.38888	0.0138672	0.117302
g__Subdoligranulum	0.293473	1.01231	0.843422	0.979621	0.382702	1.09511	0.552527	0.416444	0.509759	8.57509	1.80967	1.42306	H+
g__Sutterella	0	0	0	0	0.0988647	0.229794	0.0884043	0.0386698	0.0348554	0	0.461085	0.0679117	H+	H+
g__Terrisporobacter	0.0530373	0	0.203585	0	0	0	0.0773538	0	0.257058	0	0	0
g__Turicibacter	0.0848596	0.0307798	0.0436253	0.0286021	0	0.0215432	0.0110505	0	0	0	0	0
g__Tyzzerella	0.0990029	0	0	0	0	0	0	0	0	0	0	0
g__Veillonella	0.254579	0.379617	0.730723	0.264569	0.0414594	0.0251337	0.103138	0	1.22429	0	0	0
1 Taxa with a mean relative abundance of <0.05 in all time points were excluded
2 The categorization of taxa is based on the comparison of relative abundance between household contact and index patient but not on the child
2 H+, positive association with health
3 ESBL-E. coli was cultured in all time point samples from both the household contact and index patient, but not in the child

## Sheet: Table S10
Table S10: Relative abundance of samples from household 13
Participant/time point	Household contact				Index patient1				Predicted association to health according to
Taxa	Day of discharge	One week	Two months	Four months	Day of discharge	One week	Two months	Four months	Gaseca et al. Fig. 3 (23)2	Gupta et al. Table 2 (22)
g__Klebsiella2	0	0	0	0	43.3952	0	0	0
f__Anaerovoracaceae;g__Family_XIII_AD3011_group	0	0	0.11761	0	0	0.0365965	0	0.132716
f__Barnesiellaceae;g__uncultured	0	0	0	0	0.0348028	0.396462	0	0.150932
f__Christensenellaceae;g__uncultured	0.0255436	0.00804009	0.0967017	0	0.0116009	0.350717	0	0
f__Desulfovibrionaceae;g__uncultured	0.166033	0.123281	0.00784068	0.023784	0	0.021348	0.0141236	0.0104091
f__Lachnospiraceae	0.83336	1.86798	1.68575	0.930551	0	0.783776	0.880373	4.63204
f__Lachnospiraceae;g__CAG-56	0.293751	0	0	1.03758	0	0	1.02161	0
f__Oscillospiraceae	0.153262	0.107201	0.0392034	0.0891902	0	0.42086	0.124759	0.0312272
f__Oscillospiraceae;g__NK4A214_group	0.0894026	0.335004	0	0.00891902	0	0.0701433	0.0141236	0
f__Oscillospiraceae;g__UCG-002	1.6316	0.332324	0	0.258651	0	0.176883	0.590838	1.52493
f__Oscillospiraceae;g__UCG-003	0.0734378	0	0	0.014865	0	0	0.169484	0.0130113
f__Oscillospiraceae;g__UCG-005	0.0510872	0.00804009	0.0757932	0.017838	0	0.83867	0	0.465806
f__Oscillospiraceae;g__uncultured	0.111753	0	0.69782	0	0	0.292772	0.0400169	0.385136
f__Ruminococcaceae	0	0.0321604	0.0862475	0	0.0618716	0.186032	0	7.47632
f__Ruminococcaceae;g__UBA1819	0.0319295	0.0134002	0.243061	0.014865	0	1.24428	0.0117697	0.140523
f__Ruminococcaceae;g__uncultured	0.111753	0.0536006	0.567142	0.023784	0.00773395	0.204331	0.0329551	0.117102
g__[Clostridium]_innocuum_group	0	0	0.475668	0	0.119876	0.0975907	0	0.0260227
g__[Eubacterium]_coprostanoligenes_group	0.344839	0.562807	1.64393	0.172434	0	3.29674	0.0894496	2.93276
g__[Eubacterium]_hallii_group	0.775887	0.613727	0	0.793792	0	0.308021	0.470788	1.87103
g__[Eubacterium]_siraeum_group	0	0	0	0	0	0.125038	0	0.145727
g__[Eubacterium]_ventriosum_group	0.341646	0.230483	0	0.338923	0	0	0.101219	0
g__[Eubacterium]_xylanophilum_group	0.351224	2.21103	0	0.0921632	0	0	0.28718	0
g__[Ruminococcus]_gauvreauii_group	1.19416	0.576207	0	0.936497	0	0.0609942	1.36764	0
g__[Ruminococcus]_gnavus_group	0	0	0.164654	0.0832441	0	0.0853919	0	0.0416363
g__[Ruminococcus]_torques_group	0.83336	0.940691	1.89222	0.945416	0	1.20464	0.689704	1.7253
g__Adlercreutzia	0.0383154	0.0241203	0.104542	0.0624331	0	0.0518451	0.0588485	0.0754658
g__Agathobacter	1.21971	1.6643	0	2.41705	0	0	1.27348	0
g__Alistipes	3.93052	3.93429	5.02587	0.327031	11.8213	5.37969	0.496681	3.76548	H+	H+
g__Allisonella	0.0127718	0.120601	0	0.14865	0	0	0.0306012	0
g__Anaerostipes	0.533223	0.560126	1.82165	1.72434	0	0.231778	0.67558	0.983658
g__Anaerotruncus	0.0063859	0.0107201	0	0	0	0.10979	0	0.0468408
g__Bacteroides	37.7662	42.2695	14.5993	15.7956	6.54679	46.4044	34.9042	24.9115
g__Barnesiella	0.769501	0.573527	1.5995	0.20811	0.0734725	2.6136	0.160068	3.14614	H+
g__Bifidobacterium	1.30911	0.369844	24.4864	2.55678	0.0348028	10.0579	0.506097	8.34287	H+	H+
g__Blautia	6.68604	4.76778	16.7947	6.53169	0.123743	2.17444	4.59724	8.68377
g__Butyricicoccus	0.485328	1.01841	0.0130678	0.422167	0.0154679	0.073193	0.473142	0.215988
g__Butyricimonas	0.482135	0.621767	0.248288	0.014865	0.00773395	0.176883	0.131821	0.176954
g__Catabacter	0	0	0.0339763	0	1.87162	0.0121988	0	0
g__Cellulosilyticum	0	0	0	0	0	0.10369	0	0
g__Christensenellaceae_R-7_group	0.0766308	0.0750409	0.452146	0	0.394432	0.31412	0.0447248	0.158738
g__Cloacibacillus	0	0	1.67006	0	9.1454	1.67734	0	0.0702613
g__Clostridia_vadinBB60_group	0	0	0	0	0.738592	0.155535	0	0.0728635
g__Colidextribacter	0	0	0.250902	0.023784	0	0.201281	0.0659103	0.039034
g__Collinsella	0.894026	0.793289	0	2.62219	0	0	0.852126	1.15541	H+
g__Coprobacter	0.0478942	0.0938011	0.0418169	0.0445951	0.232019	0.152486	0.0423709	0.122307
g__Coprococcus	0.616239	0.584247	1.60211	0.541087	0	1.21073	0.3884	1.16582	H+
g__Dialister	2.2191	2.66127	0.19863	8.45225	0	0	1.54654	1.50671
g__Dorea	0.836553	1.03181	0.104542	0.891902	0	0	0.510805	0.471011	H+
g__Eggerthella	0	0	0.671685	0	0.0309358	0.073193	0	0.0598522
g__Eisenbergiella	0	0	0	0	0	0.161635	0	0.452795
g__Enterococcus	0	0	0.023522	0	0.181748	0.0152486	0	0.0104091
g__Erysipelatoclostridium	0.0287365	0	0.339763	0.014865	0	0.176883	0	0.0572499
g__Erysipelotrichaceae_UCG-003	0.134104	0.155442	0	0.315139	0	0	0.141236	0
g__Escherichia-Shigella	0.593889	0	4.7227	0.00891902	0	0	0.0541406	0.629749
g__Eubacterium	0	0	0.23522	0	0	0.0762428	0	0.0234204
g__Faecalibacterium	15.5401	13.8102	0.104542	37.662	4.19954	6.53248	27.7294	2.50859	H+
g__Flavonifractor	0.0542801	0.0509206	0.802363	0	0.0502707	0.250076	0.0188315	0.176954
g__Fusicatenibacter	2.53201	2.24051	0	4.99762	0	0.853919	1.75368	2.28219
g__Hungatella	0	0	0	0	0	0.0884416	0	0.161341
g__Incertae_Sedis	0.14049	0.112561	0.561915	0.163515	0.0502707	0.332418	0.16713	0.710419
g__Intestinibacter	0	0	0.0627254	0.011892	0	0.414761	0	0.189966
g__Lachnoclostridium	0.453399	0.777209	0	0.9692	0	1.80543	0.659103	1.11898
g__Lachnospira	0.373575	1.10417	0.0313627	0.0802711	0	0	0.623794	0.0182159
g__Lachnospiraceae_FCS020_group	0.159647	0.0670008	0	0.220002	0	0	0.110635	0
g__Lachnospiraceae_ND3007_group	0.309716	0.0804009	0	0.282435	0	0	0.31072	0
g__Lachnospiraceae_NK4A136_group	2.3117	0.970171	0	0.677845	0	0.0487954	1.55595	0.109295
g__Lachnospiraceae_UCG-001	0.459785	1.16581	0	0.264597	0	0	1.20051	0
g__Lachnospiraceae_UCG-004	0.239471	0.134002	0	0.154596	0	0	0.371922	0
g__Lachnospiraceae_UCG-010	0.47575	0.527966	0	0.169461	0	0	0.223624	0
g__Monoglobus	0.568345	0.774529	0	0.255678	0	0.094541	3.49324	0.593317
g__Negativibacillus	0	0	0.324081	0	0	0.338518	0	0
g__Odoribacter	0.434241	0.444885	0.0574983	0.0386491	0.00773395	0.518451	0.510805	0.200375	H+
g__Oscillibacter	0.0447013	0	1.77199	0	0	0.344617	0.0164776	0.81451
g__Parabacteroides	1.60925	1.76882	1.11599	1.34083	19.0797	1.91217	2.97538	8.30905
g__Romboutsia	0.0766308	0.538686	0.0731797	0.136758	0	0	0	0.268034
g__Roseburia	0.242664	0.337684	0.833725	0.243786	0	0	0.5979	0.660976	H+
g__Ruminococcus	0.683291	0.87637	0	0.442978	0	0.847819	0.590838	0	H+
g__Sellimonas	0	0	1.10815	0	0	1.84507	0	0.53867
g__Slackia	0.0670519	0.0536006	0	0.110001	0	0.0121988	0.110635	0
g__Streptococcus	0.284173	0.310884	0.169881	0.222975	1.50425	0.021348	0.334259	0.00780681
g__Subdoligranulum	2.30531	1.54638	1.29371	1.4092	0.0348028	0.957609	1.1652	0.884772	H+
g__Sutterella	1.23886	1.31322	0	0	0.00773395	0.198231	1.59597	0.416363	H+	H+
g__Terrisporobacter	0.0351224	0.0482406	0.38942	0	0	0.0457457	0	0
g__Tyzzerella	0.130911	0.278723	0	0.555952	0	0.0121988	0.795631	0.44759
g__Veillonella	0.0319295	0.0375204	0	0.187299	0	0.0335468	0.0188315	0
o__Rhodospirillales;g__uncultured	1.64437	0.806689	0.00522712	0	0	0	0	0.507442
1 Taxa with a mean relative abundance of <0.05 in all time points were excluded
2 H+, positive association with health
3 ESBL-K. pneumoniae was cultured in the baseline, one week and four month samples from the index patient and the baseline sample from the household contact

[truncated: 2 more sheets: Table S11, Table S12]
